# Supplementary material for: Neural reward system reflects individual value comparison strategy in cost-benefit decisions
Source: Commun Biol. 2024 Nov 12;7:1488. doi: 10.1038/s42003-024-07210-5 (PMC11557971; doi:10.1038/s42003-024-07210-5)
Supplement: Supplementary file 3 — Supplementary Data [file 42003_2024_7210_MOESM3_ESM.xlsx]

## Sheet: Tabelle1
Figure 1D
intertemporal	interpersonal
-8.09863	4.34097
5.23817	28.4539
-3.10908	-1.16524
21.3894	1.46086
-17.8956	-6.25351
-5.35948	-2.38476
-2.57656	7.55218
-9.03765	-10.9622
-14.2152	-19.6147
8.96949	4.13267
-50.2657	14.3484
-14.4101	-9.22465
-32.2815	-14.4084
-26.0123	0.38416
-3.9959	-10.8682
-13.8886	0.60214
-5.56104	37.817
-70.8475	-12.7141
-0.85224	-4.01338
4.48709	-3.44863
-20.7116	-2.89353
-41.6457	-16.3716
-35.0145	9.55925
-17.0633	-3.91392
-1.15946	-6.33746
-1.23085	3.58716
3.77562	0.53349
-0.25485	-2.39615
-39.908	-4.78058
29.9481	-0.45067
9.85194	3.12807
4.18796	-4.32206
18.2918	1.6445
-43.5256	-5.33727
0.30553	-1.9621

## Sheet: Tabelle2
Figure 2C				Figure 2D				Figure 2E				Figure 2f
intertemporal				interpersonal				intertemporal				interpersonal
choices of LL reward	drift rate			prosocial choices	drift rate			choices of LL reward	discount factor			prosocial choices	discount factor
11.1111	-2.03245			10	-0.765632			11.1111	0.657906			10	-1.13634
67.7778	0.197971			5.61798	-0.882262			67.7778	-2.61043			5.61798	-1.01171
15.7303	-1.43965			21.3483	0.0703627			15.7303	-1.33381			21.3483	-1.45557
14.4444	-1.37117			28.8889	-0.576514			14.4444	0.737714			28.8889	0.435954
13.3333	-0.803231			0	-2.24103			13.3333	-1.31954			0	-0.374458
19.4805	-0.990167			8.33333	-1.01872			19.4805	0.295903			8.33333	0.783568
61.1111	-0.0469916			42.6966	-0.0105486			61.1111	-2.18262			42.6966	-1.67745
61.1111	-0.358937			22.2222	-0.0285			61.1111	-2.65955			22.2222	-1.42891
16.6667	-1.22874			20	0.0989791			16.6667	-1.46851			20	-1.45643
18.8889	-1.12695			46.0674	-0.048259			18.8889	0.115015			46.0674	-1.39232
52.2222	1.10269			2.22222	-1.29641			52.2222	-2.25313			2.22222	0.572134
7.86517	-1.47002			31.8182	0.387998			7.86517	-0.0236205			31.8182	-1.6293
37.7778	-1.44019			28.8889	0.30829			37.7778	-1.8684			28.8889	-1.67469
97.7778	2.18507			17.7778	-0.3178			97.7778	-3.99891			17.7778	-1.38538
55.5556	-0.194401			33.3333	0.200468			55.5556	-2.23104			33.3333	-1.83366
50	-0.866803			4.44444	-1.1867			50	-2.37809			4.44444	-0.874277
36.6667	-0.690945			51.7647	0.407222			36.6667	-1.92318			51.7647	-1.24722
78.6517	0.225257			1.11111	-1.4325			78.6517	-3.08726			1.11111	-0.770657
49.4382	-0.353667			5.68182	-1.20388			49.4382	-0.698011			5.68182	0.462368
43.0233	-0.342959			0	-2.24534			43.0233	0.672356			0	0.66032
90	0.864362			0	-1.96097			90	-3.57528			0	0.671868
57.7778	-0.661374			5.55556	-1.01293			57.7778	-2.293			5.55556	-1.21054
5.74713	-0.870055			0	-1.83525			5.74713	0.698216			0	0.647075
51.6854	-0.453948			38.6364	0.513065			51.6854	-2.33048			38.6364	-1.81447
47.7778	0.223689			6.66667	-0.758			47.7778	-2.18859			6.66667	0.46627
48.8889	-0.283259			47.7778	0.11582			48.8889	-1.93826			47.7778	-2.15423
38.8889	-1.26351			7.77778	-0.713153			38.8889	-1.95264			7.77778	-1.10859
28.8889	-0.400657			4.44444	-1.08369			28.8889	-1.7689			4.44444	-1.02138
90	1.01156			42.2222	0.428146			90	-3.76374			42.2222	-1.79346
86.6667	0.435375			21.1111	-0.52815			86.6667	-3.63286			21.1111	-1.18779
10	-0.756271			20	0.0422619			10	-0.494923			20	-1.40482
33.3333	-0.833391			40	-0.559085			33.3333	-1.76777			40	-2.203
88.8889	0.561978			74.4444	0.820054			88.8889	-3.84737			74.4444	-2.43534
88.8889	0.93866			62.2222	0.798341			88.8889	-3.708			62.2222	-2.2373
30	-0.682465			6.66667	-0.830985			30	-1.47105			6.66667	-0.965326

## Sheet: Tabelle3
Figure 3B
intertemporal			interpersonal
attribute	option		attribute	option
0.997405	0.151777		0.947417	-0.0426869
0.152568	0.300414		-0.0591447	-0.153219
0.637155	0.662086		0.628231	0.661557
-0.262588	0.318659		-0.0234706	-0.366831
0.550877	0.556884		-0.0221594	0.753044
0.64553	0.502982		-0.10267	0.462424
0.375906	0.0567366		0.153401	0.431238
-0.397919	-0.219068		-0.222654	0.453755
0.48732	0.539104		1.41782	0.479733
0.28155	-0.385656		0.0991271	0.494415
0.918572	0.167352		0.381398	0.711981
0.257183	0.934653		0.297996	0.375469
0.345874	0.427713		0.476838	0.30311
0.262727	0.0221691		-0.235636	0.235853
0.217097	0.125855		-0.354224	-0.302235
-0.0135321	0.0490938		-0.0987427	0.997778
-0.297299	-0.696892		0.0549274	0.106737
1.38706	-0.147874		-0.654311	-0.322398
0.811204	0.187568		-0.496214	0.478329
0.00721889	0.114129		0.858244	0.294751
0.390288	0.0639896		0.867772	-0.0797563
-0.232983	0.410154		0.660449	0.796499
0.192129	0.312961		-0.0337271	0.432683
0.146577	0.229093		0.138119	0.64451
0.371424	0.965429		0.596714	-0.0856249
-0.0677469	0.0584259		0.536334	0.609053
0.434912	0.884666		0.341218	0.0574815
-0.25004	0.0213656		0.443698	1.15519
-0.0227211	0.0835006		0.357784	0.0311728
-0.191181	-0.0630172		0.257677	0.0624524
-0.127293	-0.237629		0.368992	0.118103
1.26771	1.08947		0.528303	0.0430228
0.12587	0.409216		0.10348	0.285032
-0.0276355	-0.453468		0.26803	-0.0748629
0.822074	0.49136		1.1888	1.30474

## Sheet: Tabelle4
Figure 4A			Figure 4B
intertemporal			interpersonal
model fit striatum	model fit behavior		model fit striatum	model fit behavior
-0.22742	-8.09863		-3.64037	4.34097
-0.551441	5.23817		1.2048	28.4539
1.1656	-3.10908		-0.15705	-1.16524
2.09038	21.3894		-2.09952	1.46086
4.56033	-17.8956		0.865162	-6.25351
-0.365151	-5.35948		-2.86622	-2.38476
0.381955	-2.57656		0.553815	7.55218
-1.50039	-9.03765		-9.51434	-10.9622
-4.86314	-14.2152		-7.48797	-19.6147
3.33014	8.96949		-2.60636	4.13267
-0.157476	-50.2657		-0.816936	14.3484
0.270435	-14.4101		-0.118559	-9.22465
1.96306	-32.2815		2.58375	-14.4084
-2.78574	-26.0123		1.6118	0.38416
0.554958	-3.9959		3.96642	-10.8682
3.0258	-13.8886		-1.99943	0.60214
-0.94619	-5.56104		7.68028	37.817
-10.9767	-70.8475		-6.79101	-12.7141
-2.49786	-0.85224		-0.608689	-4.01338
1.35854	4.48709		-0.521079	-3.44863
-2.82484	-20.7116		-7.35421	-2.89353
0.42467	-41.6457		-1.42545	-16.3716
-0.281375	-35.0145		-0.222116	9.55925
-8.30436	-17.0633		2.60985	-3.91392
2.59434	-1.15946		-2.36723	-6.33746
-3.36787	-1.23085		3.83605	3.58716
0.995143	3.77562		-5.38655	0.53349
1.71783	-0.25485		-0.654422	-2.39615
1.23338	-39.908		1.05686	-4.78058
3.68544	29.9481		1.48451	-0.45067
2.81234	9.85194		-1.94871	3.12807
0.664572	4.18796		-4.29423	-4.32206
2.96653	18.2918		2.16321	1.6445
3.48914	-43.5256		0.0440388	-5.33727
-5.99645	0.30553		0.157237	-1.9621

## Sheet: Tabelle5
Figure 5A				Figure 5B
intertemporal				interpersonal
WAIC_amisulpride_placebo	WAIC_placebo			WAIC_amisulpride_placebo	WAIC_placebo
0.01653	-2.2093			6.5708	-27.7273
-15.2786	-2.3888			25.1635	-18.6234
15.9687	-0.3655			0.7966	1.7303
-5.42284	4.6721			-9.4907	0.3105
11.326	-8.0279			43.5436	-45.4471
15.0996	-2.251			19.7355	-11.1519
-1.97163	-0.1639			34.3619	-27.2794
0.09941	-5.0058			-5.8519	-0.9469
-1.47938	3.8388			4.552	-22.7488
3.07097	-0.622			-14.564	-0.809
5.18107	4.4075			21.1955	-21.4075
0.10744	-9.1943			3.9129	-19.6884
5.20495	-3.3796			-6.3989	-8.807
5.44036	-6.1263			-7.6386	1.1113
-4.88398	-2.021			-0.4643	0.3525
9.03575	-3.9969			40.4308	-46.3275
-3.33129	-1.3104			-19.6955	-1.6407
14.8996	0.5615			-4.6214	-32.7866
-10.006	17.4217			-15.8823	-14.034
-1.73398	-0.1082			12.1898	-4.7818
1.19223	2.886			20.8554	-8.2795
2.24784	4.1147			-12.3074	-10.1902
-12.8105	12.483			15.1904	1.0255
-0.35161	-4.1606			50.5263	-59.4755
-0.88668	2.0971			-10.8738	4.8123
20.3728	-3.665			3.1071	-21.1555
11.5768	-2.3177			-2.2793	3.5083
-19.0906	10.1881			-55.9451	-6.9507
-3.41426	15.9037			1.6806	-19.5845
6.47325	-8.1409			-9.2011	-0.7605
-1.22233	9.423			16.0348	-32.0383
-4.09735	-13.352			10.4433	1.7147
-11.3059	5.54			-18.5121	-14.7275
12.4546	-2.166			-16.422	-9.4888
-2.44385	-6.2746			30.0242	-40.6553
5.94047	-3.6891			-3.4512	1.3178
-7.90803	7.3326			-6.8223	9.7137
1.21383	-1.6439			4.2706	-4.8967
-4.76657	-4.2542			42.6623	-57.3277
-5.94248	11.082			-1.6513	-3.2409
-9.49569	12.6668			18.1683	-9.4094
6.90588	4.7067			-5.0112	2.3392
-2.31017	2.2139			-12.7035	4.8026
1.9567	2.1835			15.7952	-13.3698
-19.0505	11.8426			0.5747	-27.4412
16.7611	-5.3046			14.4106	-39.8252
11.7768	-7.5752			3.7201	-32.0748
-9.59351	15.6883			5.797	-9.7041
-16.9749	-0.6009			-11.3566	2.6728
0.67905	2.0795			2.2369	0.1099
-5.89043	-10.7565			-6.055	0.2279
7.96272	15.7326			-12.5587	13.1613
-2.58799	5.5005			8.3741	-28.244
4.82199	4.5703			-26.2681	10.9333
3.03451	12.0322			-0.7345	-1.8706
11.286	3.7971			44.5744	-31.3977
